# Supplementary material for: Efficacy and safety of rivaroxaban in neonatal catheter-related thrombosis: a single-center retrospective study of 122 cases
Source: PeerJ. 2025 Nov 20;13:e20375. doi: 10.7717/peerj.20375 (PMC12640641; doi:10.7717/peerj.20375)
Supplement: Supplemental Information 1 [file peerj-13-20375-s001.xls]

## Sheet: Sheet
number	sex	age,days	weight，g	premature	Length of hospital stay	surgery	Surgical Type	chemotherapy	Central venous catheter insertion site	Catheter Type	difficulty in placing the catheter	Site of CRT occurrence	Anticoagulation therapy,days	thrombus completely resolved （6w）	thrombus shrink （6w）	thrombus increasing（6w）	thrombus completely resolved （3m）	thrombus shrink （3m）	thrombus increasing（3m）	Bleeding (site)	Allergy	Relapse	Follow-up time
1	male	3	2512	no	23	no		no	Upper limb	PICC	no	Upper limb	42	yes			yes			no	no	no	82
2	female	11	2659	no	18	yes	Digestive System	no	Internal jugular	PORT	yes	Internal jugular	42	yes			yes			no	no	no	79
3	female	12	2130	yes	44	yes	Circulatory System	no	Internal jugular	CVC	no	Internal jugular	90	no	yes	no	yes			no	no	no	129
4	female	9	3156	no	18	no		no	Internal jugular	CVC	no	Internal jugular	42	yes			yes			no	no	no	73
5	male	1	2845	no	18	no		no	Lower limbs	PICC	yes	Lower limbs	42	yes			yes			no	no	no	81
6	male	26	2452	no	27	yes	Digestive System	no	Lower limbs	PICC	yes	Lower limbs	90	no	yes	no	no	yes		no	no	no	121
7	female	7	3267	no	20	yes	Circulatory System	no	Internal jugular	CVC	no	Internal jugular	42	yes			yes			no	no	no	76
8	male	3	2734	no	11	yes	Circulatory System	no	Internal jugular	CVC	no	Internal jugular	42	yes			yes			no	no	no	79
9	male	11	2738	no	33	no		no	Internal jugular	CVC	yes	Internal jugular	90	no	yes	no	no	yes		no	no	no	153
10	male	6	3089	no	37	no		no	Lower limbs	CVC	yes	Lower limbs	42	yes			yes			no	no	no	83
11	male	2	2956	no	24	no		no	Upper limb	PICC	no	Upper limb	42	yes			yes			no	no	no	79
12	female	9	3412	no	26	no		no	Upper limb	PICC	no	Upper limb	90	no	yes	no	yes			no	no	no	137
13	male	7	2678	no	21	no		no	Internal jugular	CVC	no	Internal jugular	42	yes			yes			no	no	no	86
14	male	6	3145	no	19	no		no	Internal jugular	CVC	no	Internal jugular	42	yes			yes			no	no	no	75
15	female	22	3201	no	106	no		no	Upper limb	PICC	no	Upper limb	90	no	yes	no	yes			no	no	no	123
16	female	1	1676	yes	20	no		no	Upper limb	PICC	no	Upper limb	42	yes			yes			no	no	no	78
17	female	5	2891	no	24	no		no	Lower limbs	CVC	yes	Lower limbs	42	yes			yes			no	no	no	76
18	male	2	3234	no	12	no		no	Lower limbs	CVC	yes	Lower limbs	42	yes			yes			no	no	no	94
19	female	2	2767	no	14	yes	Circulatory System	no	Internal jugular	CVC	no	Internal jugular	42	yes			yes			no	no	no	76
20	male	1	3178	no	23	no		no	Internal jugular	CVC	no	Internal jugular	42	yes			yes			no	no	no	77
21	female	14	2923	no	13	yes	Tumour	yes	Internal jugular	PORT	no	Internal jugular	90	no	yes	no	no	yes		no	no	no	152
22	male	1	1538	yes	32	yes	Circulatory System	no	Internal jugular	CVC	no	Internal jugular	42	yes			yes			no	no	no	76
23	female	18	3345	no	36	yes	Digestive System	no	Internal jugular	CVC	no	Internal jugular	90	no	yes	no	yes			no	no	no	128
24	male	21	2795	no	19	no		no	Internal jugular	CVC	no	Internal jugular	42	yes			yes			no	no	no	79
25	male	14	2512	no	27	yes	Digestive System	no	Upper limb	PICC	no	Upper limb	42	yes			yes			no	no	no	81
26	male	26	2978	no	41	no		no	Lower limbs	CVC	yes	Lower limbs	42	yes			yes			no	no	no	78
27	male	2	1398	yes	73	yes	Digestive System	no	Upper limb	PICC	no	Upper limb	42	yes			yes			no	no	no	79
28	male	1	2689	no	20	yes	Circulatory System	no	Internal jugular	CVC	no	Internal jugular	42	yes			yes			no	no	no	75
29	female	12	2623	no	62	no		no	Upper limb	PICC	no	Upper limb	90	no	yes	no	yes			no	no	no	142
30	male	2	3167	no	116	yes	Nervous system	no	Upper limb	PICC	no	Upper limb	42	yes			yes			no	no	no	81
31	female	3	2845	no	73	no		no	Lower limbs	PICC	yes	Lower limbs	42	yes			yes			no	no	no	73
32	male	10	2534	no	14	no		no	Internal jugular	CVC	no	Internal jugular	42	yes			yes			no	no	no	76
33	male	6	3256	no	26	yes	Digestive System	no	Upper limb	PICC	no	Upper limb	42	yes			yes			no	no	no	81
34	male	3	2912	no	16	no		no	Internal jugular	CVC	no	Internal jugular	42	yes			yes			no	no	no	74
35	female	4	3134	no	11	yes	Digestive System	no	Upper limb	PICC	no	Upper limb	90	no	yes		yes			no	no	no	141
36	male	10	2891	no	12	yes	Digestive System	no	Lower limbs	PICC	yes	Lower limbs	42	yes		no	yes			no	no	no	82
37	female	8	2756	no	117	no		no	Internal jugular	CVC	yes	Internal jugular	90	no	no	yes	no	yes		no	no	no	136
38	female	6	3289	no	82	yes	Digestive System	no	Upper limb	PICC	no	Upper limb	42	yes			yes			no	no	no	76
39	female	3	2867	no	38	yes	Digestive System	no	Lower limbs	CVC	yes	Lower limbs	42	yes			yes			no	no	no	86
40	male	22	2423	yes	35	yes	Digestive System	no	Upper limb	PICC	no	Upper limb	42	yes			yes			no	no	no	76
41	male	6	3145	no	16	yes		no	Lower limbs	CVC	yes	Lower limbs	42	yes			yes			no	no	no	78
42	male	11	2687	no	90	yes	Circulatory System	no	Internal jugular	CVC	no	Internal jugular	42	yes			yes			no	no	no	90
43	female	3	2934	no	28	no		no	Upper limb	PICC	no	Upper limb	42	yes			yes			no	no	no	77
44	female	7	3267	no	23	yes	Digestive System	no	Upper limb	PICC	yes	Upper limb	90	no	yes	no	no	yes		no	no	no	119
45	male	24	2815	no	59	yes	Digestive System	no	Internal jugular	CVC	no	Internal jugular	42	yes			yes			no	no	no	83
46	female	21	2945	no	14	yes	Circulatory System	no	Lower limbs	CVC	yes	Lower limbs	42	yes			yes			no	no	no	75
47	male	1	1152	yes	54	yes	Digestive System	no	Internal jugular	PORT	no	Internal jugular	42	yes			yes			no	no	no	74
48	female	1	2789	no	50	yes	respiratory system	no	Upper limb	PICC	no	Upper limb	42	yes			yes			no	no	no	81
49	female	3	3178	no	16	否		no	Internal jugular	CVC	no	Internal jugular	42	yes			yes			no	no	no	75
50	male	11	2856	no	12	yes	Tumour	yes	Internal jugular	PORT	no	Internal jugular	90	no	yes	no	yes			no	no	no	139
51	male	12	3234	no	31	no		no	Lower limbs	CVC	yes	Lower limbs	42	yes	yes		yes			no	no	no	82
52	female	7	2912	no	21	yes	Digestive System	no	Upper limb	PICC	no	Upper limb	42	yes			yes			no	no	no	76
53	male	9	3156	no	17	yes	Digestive System	no	Upper limb	PICC	no	Upper limb	42	yes			yes			no	no	no	79
54	male	8	2845	no	26	yes	Digestive System	no	Upper limb	PICC	no	Upper limb	42	yes			yes			no	no	no	81
55	female	7	3289	no	11	yes	Tumour	no	Internal jugular	PORT	no	Internal jugular	90	no	no	yes	no	yes		no	no	no	165
56	male	9	2767	no	37	yes	Tumour	no	Internal jugular	PORT	no	Internal jugular	90	no	yes	no	yes			no	no	no	126
57	male	4	3145	no	17	yes	Tumour	no	Internal jugular	PORT	yes	Internal jugular	42	yes			yes			no	no	no	87
58	female	2	2923	no	13	no		no	Lower limbs	CVC	yes	Lower limbs	42	yes			yes			no	no	no	78
59	male	13	3267	no	56	yes	Tumour	no	Upper limb	PICC	no	Upper limb	42	yes			yes			no	no	no	81
60	male	4	2856	no	31	yes	Digestive System	no	Upper limb	PICC	no	Upper limb	42	yes			yes			no	no	no	98
61	male	1	1976	yes	46	yes	Circulatory System	no	Internal jugular	CVC	no	Internal jugular	42	yes			yes			no	no	no	80
62	male	14	3189	no	15	no		no	Lower limbs	PICC	yes	Lower limbs	90	no	yes	no	no	yes		no	no	no	147
63	male	6	2912	no	30	yes	Tumour	no	Internal jugular	PORT	yes	Internal jugular	90	no	yes	no	no	yes		no	no	no	128
64	male	8	3245	no	21	yes	Tumour	yes	Internal jugular	PORT	yes	Internal jugular	42	yes			yes			no	no	no	79
65	male	1	2789	no	22	yes	Digestive System	no	Upper limb	PICC	no	Upper limb	42	yes			yes			no	no	no	93
66	female	8	2252	yes	166	yes	Circulatory System	no	Upper limb	PICC	no	Upper limb	42	yes			yes			no	no	no	78
67	female	1	3167	no	18	no		no	Internal jugular	CVC	no	Internal jugular	90	no	yes	no	yes			no	no	no	122
68	male	12	2845	no	52	no		no	Upper limb	PICC	no	Upper limb	42	yes			yes			no	no	no	83
69	female	10	3289	no	53	no		no	Lower limbs	CVC	yes	Lower limbs	42	yes			yes			no	no	no	74
70	female	7	2934	no	97	no		no	Internal jugular	CVC	no	Internal jugular	42	yes			yes			no	no	no	75
71	female	1	3156	no	15	yes	respiratory system	no	Upper limb	PICC	no	Upper limb	42	yes			yes			no	no	no	90
72	male	12	2867	no	44	no		no	Internal jugular	CVC	no	Internal jugular	42	yes			yes			no	no	no	78
73	female	2	3234	no	74	yes	Digestive System	no	Upper limb	PICC	no	Upper limb	42	yes			yes			no	no	no	76
74	male	21	2187	yes	19	no		no	Internal jugular	CVC	no	Internal jugular	42	yes			yes			no	no	no	91
75	female	7	3178	no	16	yes	Digestive System	no	Upper limb	PICC	no	Upper limb	42	yes			yes			no	no	no	77
76	male	1	2847	no	62	no		no	Internal jugular	CVC	no	Internal jugular	42	yes			yes			no	no	no	86
77	female	26	2876	no	81	yes	Digestive System	no	Internal jugular	PORT	no	Internal jugular	90	no	yes	no	yes			no	no	no	135
78	male	3	3267	no	193	yes	消化	no	Upper limb	PICC	no	Upper limb	42	yes			yes			no	no	no	77
79	male	11	2789	no	17	yes	Tumour	yes	Internal jugular	PORT	yes	Internal jugular	90	否	yes	no	yes			no	no	no	120
80	female	29	2483	no	13	yes	Digestive System	no	Upper limb	PICC	no	Upper limb	42	yes			yes			no	no	no	76
81	female	1	3145	no	48	yes	Circulatory System	no	Lower limbs	CVC	yes	Lower limbs	90	no	yes	no	yes			no	no	no	123
82	female	3	2923	no	14	no		no	Internal jugular	CVC	no	Internal jugular	42	yes			yes			no	no	no	85
83	male	2	3289	no	19	yes	Digestive System	no	Upper limb	PICC	no	Upper limb	42	yes			yes			no	no	no	74
84	male	11	1834	yes	80	yes	Circulatory System	no	Upper limb	PICC	yes	Upper limb	42	yes			yes			no	no	no	75
85	male	11	2856	no	29	yes	Circulatory System	no	Internal jugular	CVC	no	Internal jugular	90	no	yes	no	no	yes		no	no	no	135
86	male	25	2960	no	23	yes	Digestive System	no	Upper limb	PICC	no	Upper limb	42	yes			yes			no	no	no	84
87	male	1	2361	yes	56	yes	Digestive System	no	Upper limb	PICC	no	Upper limb	90	no	yes	no	yes			no	no	no	128
88	male	5	3167	no	24	yes	Digestive System	no	Internal jugular	CVC	no	Internal jugular	42	yes			yes			no	no	no	76
89	male	8	2987	no	16	no		no	Internal jugular	CVC	no	Internal jugular	90	否	yes	no	yes			no	no	no	136
90	male	8	3230	no	11	yes	Digestive System	no	Lower limbs	PICC	yes	Lower limbs	90	no	yes	no	yes			no	no	no	128
91	female	3	2856	no	24	no		no	Internal jugular	CVC	yes	Internal jugular	42	yes			yes			no	no	no	79
92	male	23	1410	yes	89	yes	Digestive System	no	Upper limb	PICC	no	Upper limb	42	yes			yes			no	no	no	83
93	male	1	3178	no	50	yes	Circulatory System	no	Internal jugular	CVC	no	Internal jugular	90	no	yes	no	yes			no	no	no	138
94	male	12	2923	no	15	yes	Digestive System	no	Upper limb	PICC	no	Upper limb	42	yes			yes			no	no	no	73
95	male	1	3256	no	43	no		no	Internal jugular	CVC	no	Internal jugular	42	yes			yes			no	no	no	76
96	male	14	2845	no	28	yes	Circulatory System	no	Upper limb	PICC	no	Upper limb	42	yes			yes			no	no	no	82
97	male	3	2912	no	28	no		no	Internal jugular	CVC	no	Internal jugular	42	yes			yes			no	no	no	73
98	male	2	3267	no	29	no		no	Upper limb	PICC	no	Upper limb	90	no	yes	no	yes			no	no	no	126
99	female	1	2789	no	16	no		no	Lower limbs	CVC	yes	Lower limbs	90	no	yes	no	yes			no	no	no	123
100	male	4	3189	no	28	no		no	Internal jugular	CVC	no	Internal jugular	42	yes			yes			no	no	no	78
101	male	7	2867	no	11	yes	Tumour	yes	Internal jugular	PORT	yes	Internal jugular	90	no	yes	no	no	yes		no	no	no	129
102	female	8	3233	no	18	no		no	Internal jugular	CVC	no	Internal jugular	42	yes			yes			no	no	no	79
103	female	13	2923	no	21	yes	Digestive System	no	Upper limb	PICC	no	Upper limb	42	yes			yes			no	no	no	86
104	male	3	3256	no	12	no		no	Lower limbs	PICC	yes	Lower limbs	90	no	yes	no	no	yes		no	no	no	139
105	male	24	3327	no	26	no		no	Internal jugular	CVC	no	Internal jugular	42	yes			yes			no	no	no	75
106	female	6	2852	no	11	no		no	Upper limb	PICC	no	Upper limb	90	no	yes	no	yes			no	no	no	132
107	male	7	3233	no	18	yes	Digestive System	no	Lower limbs	PICC	yes	Lower limbs	42	yes			yes			no	no	no	78
108	male	1	1999	yes	43	yes	Circulatory System	no	Internal jugular	CVC	no	Internal jugular	42	yes			yes			no	no	no	80
109	male	4	3255	no	26	yes	Digestive System	no	Upper limb	PICC	yes	Upper limb	90	no	yes	no	no	yes		no	no	no	120
110	female	1	2920	no	54	no		no	Upper limb	PICC	no	Upper limb	42	yes			yes			no	no	no	76
111	male	5	2947	no	17	yes	Digestive System	no	Upper limb	PICC	no	Upper limb	42	yes			yes			no	no	no	78
112	female	22	1250	yes	94	yes	Digestive System	no	Upper limb	PICC	no	Upper limb	42	yes			yes			no	no	no	73
113	male	11	2799	no	33	no		no	Internal jugular	CVC	no	Internal jugular	42	yes			yes			no	no	no	83
114	female	9	3223	no	44	no		no	Lower limbs	CVC	yes	Lower limbs	90	no	yes	no	yes			no	no	no	138
115	male	3	2901	no	18	yes	Digestive System	no	Upper limb	PICC	no	Upper limb	90	no	yes	no	yes			no	no	no	145
116	male	8	3312	no	10	no		no	Internal jugular	CVC	no	Internal jugular	42	yes			yes			no	no	no	74
117	male	11	2901	no	15	no		no	Lower limbs	PICC	yes	Lower limbs	90	no	yes	no	no	yes		no	no	no	149
118	female	4	3198	no	19	no		no	Internal jugular	CVC	no	Internal jugular	42	yes			yes			no	no	no	95
119	male	5	2947	no	11	yes	Circulatory System	no	Internal jugular	CVC	no	Internal jugular	42	yes			yes			no	no	no	76
120	male	9	2016	yes	17	yes	Circulatory System	no	Internal jugular	CVC	yes	Internal jugular	90	no	yes	no	no	yes		no	no	no	137
121	male	3	2678	no	18	no		no	Internal jugular	CVC	no	Internal jugular	42	yes			yes			no	no	no	81
122	male	27	3541	no	30	yes	Digestive System	no	Upper limb	PICC	no	Upper limb	42	yes			yes			no	no	no	77
